# Supplementary material for: Bioadhesive Hyaluronic Acid/Dopamine Hydrogels for Vascular Applications Prepared by Initiator-Free Crosslinking
Source: Int J Mol Sci. 2022 May 20;23(10):5706. doi: 10.3390/ijms23105706 (PMC9146728; doi:10.3390/ijms23105706)
Supplement: Supplementary file 1 [file ijms-23-05706-s001.zip]

Archive with 1 entries (1 files):
- ijms-1726213-supplementary.pdf
